# Supplementary material for: Precision Probiotics in Agroecosystems: Multiple Strategies of Native Soil Microbiotas for Conquering the Competitor Ralstonia solanacearum
Source: mSystems. 2022 Apr 26;7(3):e01159-21. doi: 10.1128/msystems.01159-21 (PMC9239239; doi:10.1128/msystems.01159-21)
Supplement: TABLE S1 [file msystems.01159-21-s0001.xlsx]

## Sheet: Table S1
Sample ID	Sampling site	Sampling date	Disease status	Climate types
WHD1	Wuhan City, Hubei Province, China (30.59°N,114.31°E)	2016.11.03	Diseased	Cfa
WHD2	Wuhan City, Hubei Province, China (30.59°N,114.31°E)	2016.11.03	Diseased	Cfa
WHD3	Wuhan City, Hubei Province, China (30.59°N,114.31°E)	2016.11.03	Diseased	Cfa
YDD4	Yidu City, Hubei Province, China (30.38°N,111.45°E)	2017.05.22	Diseased	Cfa
YDD5	Yidu City, Hubei Province, China (30.38°N,111.45°E)	2017.05.22	Diseased	Cfa
RAD6	Ruian City, Wenzhou city, Zhejiang province, China (27.78°N，120.66°E)	2016.11.21	Diseased	Cfa
RAD7	Ruian City, Wenzhou city, Zhejiang province, China (27.78°N，120.66°E)	2016.11.21	Diseased	Cfa
LSD8	Linshui County,Hainan Province, China (18.51°N,110.04°E)	2017.01.03	Diseased	Aw
LSD9	Linshui County,Hainan Province, China (18.51°N,110.04°E)	2017.01.03	Diseased	Aw
LFD10	Linfen City, Shanxi Province, China (35.74°N，111.72°E)	2017.02.05	Diseased	Dwa
LFD11	Linfen City, Shanxi Province, China (35.74°N，111.72°E)	2017.02.05	Diseased	Dwa
TYD12	Tianyang County, Guangxi Province, China (23.74°N, 106.92°E)	2017.02.12	Diseased	Cfa
TYD13	Tianyang County, Guangxi Province, China (23.74°N, 106.92°E)	2017.02.12	Diseased	Cfa
TYD14	Tianyang County, Guangxi Province, China (23.74°N, 106.92°E)	2017.02.12	Diseased	Cfa
TYD15	Tianyang County, Guangxi Province, China (23.74°N, 106.92°E)	2017.02.12	Diseased	Cfa
PTD16	Putian County, Fujian Province, China (25.44°N, 119.01°E)	2017.04.01	Diseased	Cfa
PTD17	Putian County, Fujian Province, China (25.44°N, 119.01°E)	2017.10.27	Diseased	Cfa
ZZD18	Zhongmou County, Zhengzhou City, Henan Province, China (34.72°N，113.97°E)	2017.04.03	Diseased	Cwa
ZZD19	Zhongmou County, Zhengzhou City, Henan Province, China (34.72°N，113.97°E)	2017.04.03	Diseased	Cwa
WFD20	Qingzhou City, Weifang City, Shandong Province, China (36.69°N,118.48°E)	2017.04.11	Diseased	Dwa
WFD21	Qingzhou City, Weifang City, Shandong Province, China (36.69°N,118.48°E)	2017.04.11	Diseased	Dwa
PZHD22	Miyi County, Panzhihua City, Sichuan Province, China（26.89°N，102.11°E）	2017.04.18	Diseased	Cwb
PZHD23	Miyi County, Panzhihua City, Sichuan Province, China（26.89°N，102.11°E）	2017.04.18	Diseased	Cwb
PZHD24	Renhe District, Panzhihua City, SiChuan Province (26.49°N, 101.74°E)	2017.04.20	Diseased	Cwb
PZHD25	Renhe District, Panzhihua City, SiChuan Province (26.49°N,101.74°E)	2017.04.20	Diseased	Cwb
PZHD26	Renhe District, Panzhihua City, SiChuan Province (26.49°N,101.74°E)	2017.09.27	Diseased	Cwb
PZHD27	Renhe District, Panzhihua City, SiChuan Province (26.49°N,101.74°E)	2017.09.27	Diseased	Cwb
PZHD28	Renhe District, Panzhihua City, SiChuan Province (26.49°N,101.74°E)	2017.09.27	Diseased	Cwb
PZHD29	Renhe District, Panzhihua City, SiChuan Province (26.49°N,101.74°E)	2017.09.27	Diseased	Cwb
PZHD30	Renhe District, Panzhihua City, SiChuan Province (26.49°N,101.74°E)	2017.09.27	Diseased	Cwb
SHD31	Fengxian District, Shanghai City, China (30.91°N,121.47°E)	2017.04.26	Diseased	Cfa
SHD32	Fengxian District, Shanghai City, China (30.91°N,121.47°E)	2017.04.26	Diseased	Cfa
LND33	Luannan County, Hebei Province, China (39.5°N,118.67°E)	2017.04.25	Diseased	Dwa
LND34	Luannan County, Hebei Province, China (39.5°N,118.67°E)	2017.04.25	Diseased	Dwa
GZD35	Guangzhou City, Guangdong Province, China (23.4°N,113.22°E)	2017.05.04	Diseased	Cfa
GZD36	Guangzhou City, Guangdong Province, China (23.4°N,113.22°E)	2017.05.04	Diseased	Cfa
GLD37	Guanling County, Guizhou Province,China (25.94°N,105.61°E)	2017.05.17	Diseased	Cfa
GLD38	Guanling County, Guizhou Province,China (25.94°N,105.61°E)	2017.05.17	Diseased	Cfa
DSD39	Dushan County, Guizhou Province, China (25.82°N,107.54°E)	2017.06.01	Diseased	Cfa
DSD40	Dushan County, Guizhou Province, China (25.82°N,107.54°E)	2017.06.01	Diseased	Cfa
KYD41	Kaiyang County, Guizhou Province, China (27.05°N,106.96°E)	2017.05.22	Diseased	Cfa
KYD42	Kaiyang County, Guizhou Province, China (27.05°N,106.96°E)	2017.05.22	Diseased	Cfa
CQD43	Tongliang District, Chongqing City, China (29.84°N,106.05°E)	2017.06.16	Diseased	Cfa
CQD44	Bishan District, Chongqing City，China (29.59°N,106.22°E)	2017.06.16	Diseased	Cfa
CQD45	Bishan District, Chongqing City，China (29.59°N,106.22°E)	2017.06.16	Diseased	Cfa
SZD46	Shizhu County, Chongqing City, China (29.99°N,108.11°E)	2017.06.16	Diseased	Cfa
SZD47	Shizhu County, Chongqing City, China (29.99°N,108.11°E)	2017.06.27	Diseased	Cfa
LPD48	Leping City, Jiangxi Province, China (28.96°N,117.12°E)	2017.06.27	Diseased	Cfa
LPD49	Leping City, Jiangxi Province, China (28.96°N,117.12°E)	2017.06.27	Diseased	Cfa
CDD50	Chengdu City,Sichuan Province, China (30.57°N,104.06°E)	2017.07.21	Diseased	Cwa
CDD51	Chengdu City,Sichuan Province, China (30.57°N,104.06°E)	2017.07.31	Diseased	Cwa
CDD52	Chengdu City,Sichuan Province, China (30.57°N,104.06°E)	2017.07.31	Diseased	Cwa
WFD53	Shouguang City, Weifang City, Shandong Province, China (36.85°N,118.79°E)	2017.01.22	Diseased	Dwa
WFD54	Shouguang City, Weifang City, Shandong Province, China (36.85°N,118.79°E)	2017.01.22	Diseased	Dwa
WHH55	Wuhan City, Hubei Province, China (30.59°N,114.31°E)	2016.11.03	Healthy	Cfa
WHH56	Wuhan City, Hubei Province, China (30.59°N,114.31°E)	2016.11.03	Healthy	Cfa
RAH57	Ruian City, Wenzhou city, Zhejiang province, China (27.78°N，120.66°E)	2016.11.21	Healthy	Cfa
RAH58	Ruian City, Wenzhou city, Zhejiang province, China (27.78°N，120.66°E)	2016.11.21	Healthy	Cfa
LSH59	Linshui County,Hainan Province, China (18.51°N,110.04°E)	2017.01.03	Healthy	Aw
LSH60	Linshui County,Hainan Province, China (18.51°N,110.04°E)	2017.01.03	Healthy	Aw
LFH61	Linfen City, Shanxi Province, China (35.74°N，111.72°E)	2017.02.05	Healthy	Dwa
LFH62	Linfen City, Shanxi Province, China (35.74°N，111.72°E)	2017.02.05	Healthy	Dwa
TYH63	Tianyang County, Guangxi Province, China (23.74°N, 106.92°E)	2017.02.12	Healthy	Cfa
TYH64	Tianyang County, Guangxi Province, China (23.74°N, 106.92°E)	2017.02.12	Healthy	Cfa
TYH65	Tianyang County, Guangxi Province, China (23.74°N, 106.92°E)	2017.02.12	Healthy	Cfa
ZZH66	Zhongmou County, Zhengzhou City, Henan Province, China (34.72°N，113.97°E)	2017.04.03	Healthy	Cwa
ZZH67	Zhongmou County, Zhengzhou City, Henan Province, China (34.72°N，113.97°E)	2017.04.03	Healthy	Cwa
XYH68	Pingqiao District, Xinyang City, Henan Province, China (32.13°N,114.05°E)	2017.04.27	Healthy	Cfa
XYH69	Pingqiao District, Xinyang City, Henan Province, China (32.13°N,114.05°E)	2017.04.27	Healthy	Cfa
ZKH70	Luyi County, Zhoukou City, Henan Province, China (33.86°N,115.48°E)	2017.06.06	Healthy	Cfa
ZKH71	Luyi County, Zhoukou City, Henan Province, China (33.86°N,115.48°E)	2017.06.06	Healthy	Cfa
ZHH72	Zhuhai City, Guangdong Province, China (22.27°N,113.57°E)	2017.04.10	Healthy	Cwa
ZHH73	Zhuhai City, Guangdong Province, China (22.27°N,113.57°E)	2017.04.10	Healthy	Cwa
PZHH74	Renhe District, Panzhihua City, SiChuan Province (26.49°N,101.74°E)	2017.04.20	Healthy	Cwb
PZHH75	Renhe District, Panzhihua City, SiChuan Province (26.49°N,101.74°E)	2017.04.20	Healthy	Cwb
PZHH76	Renhe District, Panzhihua City, SiChuan Province (26.49°N,101.74°E)	2017.09.27	Healthy	Cwb
PZHH77	Renhe District, Panzhihua City, SiChuan Province (26.49°N,101.74°E)	2017.07.05	Healthy	Cwb
PZHH78	Renhe District, Panzhihua City, SiChuan Province (26.49°N,101.74°E)	2017.09.27	Healthy	Cwb
PZHH79	Renhe District, Panzhihua City, SiChuan Province (26.49°N,101.74°E)	2017.09.27	Healthy	Cwb
SHH80	Songjiang District, Shanghai City, China (31.03°N,121.22°E)	2017.04.26	Healthy	Cfa
SHH81	Songjiang District, Shanghai City, China (31.03°N,121.22°E)	2017.04.26	Healthy	Cfa
LNH82	Luannan County, Hebei Province, China (39.5°N,118.67°E)	2017.04.25	Healthy	Dwa
LNH83	Luannan County, Hebei Province, China (39.5°N,118.67°E)	2017.04.25	Healthy	Dwa
DLH84	Dalian City, Liaoning Province, China (38.91°N,121.61°E)	2017.05.08	Healthy	Dwa
DLH85	Dalian City, Liaoning Province, China (38.91°N,121.61°E)	2017.05.08	Healthy	Dwa
TLFH86	Tulufang City, Xinjiang Province, China (42.94°N,89.18°E)	2017.05.12	Healthy	BWk
TLFH87	Tulufang City, Xinjiang Province, China (42.94°N,89.18°E)	2017.05.12	Healthy	BWk
YCH88	Yuci City, Shanxi Province, China (37.69°N,112.7°E)	2017.05.17	Healthy	Dwa
YCH89	Yuci City, Shanxi Province, China (37.69°N,112.7°E)	2017.05.17	Healthy	Dwa
CQH90	Bishan District, Chongqing City，China (29.59°N,106.22°E)	2017.06.16	Healthy	Cfa
CQH91	Bishan District, Chongqing City，China (29.59°N,106.22°E)	2017.06.16	Healthy	Cfa
SZH92	Shizhu County, Chongqing City, China (29.99°N,108.11°E)	2017.06.27	Healthy	Cfa
SZH93	Shizhu County, Chongqing City, China (29.99°N,108.11°E)	2017.06.16	Healthy	Cfa
LPH94	Leping City, Jiangxi Province, China (28.96°N,117.12°E)	2017.06.27	Healthy	Cfa
LPH95	Leping City, Jiangxi Province, China (28.96°N,117.12°E)	2017.06.27	Healthy	Cfa
YTH96	Fushan District, Yantai City, Shandong Province, China (37.49°N,121.26°E)	2017.07.24	Healthy	Cwa
YTH97	Fushan District, Yantai City, Shandong Province, China (37.49°N,121.26°E)	2017.07.24	Healthy	Cwa
PTH98	Putian County, Fujian Province, China (25.44°N, 119.01°E)	2017.10.27	Healthy	Cfa
PTH99	Putian County, Fujian Province, China (25.44°N, 119.01°E)	2017.10.27	Healthy	Cfa
