# Supplementary material for: Precision Probiotics in Agroecosystems: Multiple Strategies of Native Soil Microbiotas for Conquering the Competitor Ralstonia solanacearum
Source: mSystems. 2022 Apr 26;7(3):e01159-21. doi: 10.1128/msystems.01159-21 (PMC9239239; doi:10.1128/msystems.01159-21)
Supplement: TABLE S2 [file msystems.01159-21-s0002.xlsx]

## Sheet: Table S2
antiSMASH cluster	Type of BGC	MIBiG BGC-ID	Most similar known cluster	% genes show similarity
Cluster 2.1	NRPS	-	-	-
Cluster 4.1	NRPS	-	-	-
Cluster 8.1	NRPS	-	-	-
Cluster 34.1	NRPS	-	-	-
Cluster 40.1	NRPS	-	-	-
Cluster 41.1	NRPS	-	-	-
Cluster 42.1	NRPS	-	-	-
Cluster 47.4	NRPS	-	-	-
Cluster 48.1	NRPS	-	-	-
Cluster 49.1	NRPS	-	-	-
Cluster 7.1	Terpene	-	-	-
Cluster 24.2	Terpene	-	-	-
Cluster 37.2	Terpene	BGC0001291	Enterocin NKR-5-3B	20
Cluster 37.3	Terpene	-	-	-
Cluster 44.1	Terpene	-	-	-
Cluster 47.3	Terpene	-	-	-
Cluster 48.2	Terpene	-	-	-
Cluster 50.2	Terpene	-	-	-
Cluster 9.1	Bacteriocin, Terpene	-	-	-
Cluster 16.1	Resorcinol, Arypolyene, NRPS-like	BGC0000838	Flexirubin	16
Cluster 21.1	Bacteriocin	-	-	-
Cluster 26.1	Bacteriocin	-	-	-
Cluster 24.1	Siderophore	BGC0001870	Putrebactin/Avaroferrin	30
Cluster 26.2	Arylpolyene	BGC0000839	Flexirubin	100
Cluster 37.1	NRPS, T1PKS	-	-	-
Cluster 47.1	NRPS, T1PKS	-	-	-
Cluster 38.1	Lanthipetide	-	-	-
Cluster 47.2	Lanthipetide	-	-	-
Cluster 50.1	Lanthipetide	BGC0001392	Pinensins	29
Cluster 50.3	T3PKS, Resorcinol	-	-	-
