# Supplementary material for: Precision Probiotics in Agroecosystems: Multiple Strategies of Native Soil Microbiotas for Conquering the Competitor Ralstonia solanacearum
Source: mSystems. 2022 Apr 26;7(3):e01159-21. doi: 10.1128/msystems.01159-21 (PMC9239239; doi:10.1128/msystems.01159-21)
Supplement: TABLE S3 [file msystems.01159-21-s0003.xlsx]

## Sheet: Sheet1
Primers for RT-qPCR
EpsA-F	GTACCGAAGATCACGCCCAT
EpsA-R	GATCCCAGACCACGATCGAC
EpsE-F	GGCAAGTTCTGGCGCAATTT
EpsE-R	CGTCTGGAACAGGATCAGGC
motA-F	GCTAGTCGCCATCGGTTACA
motA-R	GATCGCCTTCTTGTCGTTGC
fliT-F	CAACTGGGAAGTCGTCAGCA
fliT-R	CGCGCATCGTCTTCGAGAAT
hrpB-F	TGCAGACCAAGGTGGAAGTC
hrpB-R	GAAGTCGAAATTCCAGCGGC
AWR-F	GACAAGCGTTACAAGAGCGG
AWR-R	GACCTTGAACTCCTGCTCGG
PilQ-F	GCCTGAGCGTCATCTTCGAT
PilQ-R	ATGTCGACCGTGTCTTCGAG
cheW-F	CGAGGAATACGGCATCGACA
cheW-R	GACGACGGTGTACTGGTTGT
PhcA-F	CTTCAACATCAGCTTCGCCG
PhcA-R	TCCAGCTCATTGGAACGCAT
cel-F	CTGCTCGATCCGCACAACTA
cel-R	ATTGCCCTTGAACTGGGTGG
16S-F	CGATGTCTGCCTGTTCGACG
16S-R	AGCCAGTCCATCTTGTCGC
popA-F	CGATTGATCATCCGCCGAACCG
popA-R	AAGATCCTGAACGCGCTGGTGC
hrcC-F	CCGCAAGGACATCAAGGAAG
hrcC-R	TACCACGCAAAGCCGAAC
hrpG-F	ATGAACCGCGAGCTGGTAG
hrpG-R	TGGCTGCTGTTCTCGTCAC
hpaB-F	CAGTAGCGTCCGTGTTCTG
hpaB-R	GGAAGCCAACCTCACCATC
